# Supplementary material for: Antidepressant Effect of Heracleum moellendorffii Extract on Behavioral Changes in Astrocyte Ablation Mouse Model of Depression by Modulating Neuroinflammation through the Inhibition of Lipocalin-2
Source: Nutrients. 2024 Jun 27;16(13):2049. doi: 10.3390/nu16132049 (PMC11243176; doi:10.3390/nu16132049)
Supplement: Supplementary file 1 [file nutrients-16-02049-s001.zip]

Archive with 1 entries (1 files):
- nutrients-3028186-supplementary.pdf
